# Supplementary material for: Aqueous Phase Hydrogenation of 4-(2-Furyl)-3-buten-2-one over Different Re Phases
Source: Molecules. 2024 Aug 14;29(16):3853. doi: 10.3390/molecules29163853 (PMC11357411; doi:10.3390/molecules29163853)
Supplement: Supplementary file 1 [file molecules-29-03853-s001.zip]

Archive with 1 entries (1 files):
- molecules-3109565-supplementary.pdf
